# Supplementary material for: The phenology of Epilobium hirsutum L.: assessing marker compounds variability of a pharmaceutically important plant remedy
Source: Front Pharmacol. 2025 Jul 15;16:1602819. doi: 10.3389/fphar.2025.1602819 (PMC12305433; doi:10.3389/fphar.2025.1602819)
Supplement: Supplementary file 1 [file Table1.xlsx]

## Sheet: Sheet1
location_id	latitude	longitude	elevation	utc_offset_seconds	timezone	timezone_abbreviation
0	51.3532	-0.1624	32	0	Europe/London	GMT	Mesic grassland
1	51.3532	-0.1624	32	0	Europe/London	GMT	Wet grassland
2	51.3532	-0.1624	29	0	Europe/London	GMT	Lake shore
							Location 0
location_id	Time	Mean temperature, °C	Sunshine duration, s	Sum precipitation, mm			Time	Mean temperature, °C	Sunshine duration, h	Sum precipitation, mm
0	2023-04-01	9.1	16188.8	1.6			April	8.45333	8.05	3.47
0	2023-04-02	7.2	22957.9	0			May	12.2032	10.31	1.32581
0	2023-04-03	5.1	42940.5	0			June	17.6333	13.07	1.31333
0	2023-04-04	5.7	43065	0			July	16.9613	10.13	2.92903
0	2023-04-05	6.6	16191.2	0.9			August	16.8742	10.38	1.77419
0	2023-04-06	9	27443.7	9.1			September	18.0467	9.38	1.75667
0	2023-04-07	7.7	43200	0.7			October	13.0645	6.54	3.6871
0	2023-04-08	7.9	40534.1	0
0	2023-04-09	9.4	36889.5	0
0	2023-04-10	10.3	20948.1	9.5
0	2023-04-11	8.3	22799.7	9.8
0	2023-04-12	7.1	33360.2	3.8
0	2023-04-13	7.5	43985.6	2.2
0	2023-04-14	6.9	827.03	12.1
0	2023-04-15	8.9	33049.7	1.8
0	2023-04-16	10.2	9685.01	0
0	2023-04-17	10.2	33325.1	0.4
0	2023-04-18	8.1	21929.6	0.4
0	2023-04-19	9.7	46080.2	0
0	2023-04-20	8.4	37874.6	2.9
0	2023-04-21	6.6	24568.5	6.5
0	2023-04-22	8	33120.9	0.4
0	2023-04-23	9.8	13826.9	4.7
0	2023-04-24	7.7	25720.4	11.8			Location 1
0	2023-04-25	6	40201.5	0			Time	Mean temperature, °C	Sunshine duration, h	Sum precipitation, mm
0	2023-04-26	7.6	23840.6	0			April	8.79667	8.05	3.47
0	2023-04-27	9.2	7129.63	23.6			May	12.5161	10.3	1.32581
0	2023-04-28	12.9	26823.5	1.5			June	17.9667	13.07	1.31333
0	2023-04-29	11.3	48806.7	0.1			July	17.2871	10.13	2.92903
0	2023-04-30	11.2	32568.7	0.3			August	17.1968	10.38	1.77419
		8.45333	28996.1	3.47			September	18.3667	9.38	1.75667
0	2023-05-01	11.5	28316.5	1.1			October	13.3903	6.54	3.6871
0	2023-05-02	9.9	9669.56	0.2
0	2023-05-03	9.2	48661.3	0
0	2023-05-04	12.9	35562.5	0.1
0	2023-05-05	13	42707.4	3
0	2023-05-06	12.3	3600	3.8
0	2023-05-07	14.3	21115.9	0.9
0	2023-05-08	12.3	9998.42	5.6
0	2023-05-09	13.4	23685.7	9.9
0	2023-05-10	12.2	43709.8	7.3
0	2023-05-11	11.6	42528.9	4.5
0	2023-05-12	10.6	0	3
0	2023-05-13	11.4	35141.6	0
0	2023-05-14	12.3	34262.5	0
0	2023-05-15	11.3	33401.9	0.8
0	2023-05-16	10.7	50607.6	0.1
0	2023-05-17	11.8	47087.3	0.1			location 2
0	2023-05-18	12.6	50400	0			Time	Mean temperature, °C	Sunshine duration, h	Sum precipitation, mm
0	2023-05-19	11.7	29480.6	0.6			April	8.76667	8.05	3.47
0	2023-05-20	12.4	51221.4	0			May	12.5097	10.3	1.32581
0	2023-05-21	12.5	29227.5	0			June	17.9433	13.07	1.31333
0	2023-05-22	13.4	32603.5	0.1			July	17.2677	10.13	2.92903
0	2023-05-23	12.4	43771.1	0			August	17.1968	10.38	1.77419
0	2023-05-24	14	51189.6	0			September	18.3533	9.38	1.75667
0	2023-05-25	12.8	29247.8	0			October	13.371	6.54	3.6871
0	2023-05-26	11.9	51892.7	0
0	2023-05-27	12.6	52181.1	0
0	2023-05-28	13.6	51965.3	0
0	2023-05-29	11.8	53041.6	0
0	2023-05-30	12.4	38407.3	0
0	2023-05-31	13.5	30920.1	0
		12.2032	35664.7	1.32581
0	2023-06-01	12.9	39111.5	0
0	2023-06-02	12.5	44529.1	0
0	2023-06-03	14.2	51792.5	0
0	2023-06-04	14.1	54141.3	0
0	2023-06-05	12.7	53727.8	0
0	2023-06-06	12.7	34087	0.1
0	2023-06-07	13.6	54423.8	0
0	2023-06-08	14.2	54542.7	0
0	2023-06-09	17.1	54605.8	0
0	2023-06-10	21.2	54332.9	0.4
0	2023-06-11	21.8	51481.6	0.2
0	2023-06-12	21.2	45747	2.4
0	2023-06-13	19.5	54810.9	0
0	2023-06-14	18.7	54850	0
0	2023-06-15	19	54691.8	0
0	2023-06-16	19.2	54913.3	0
0	2023-06-17	18.9	46199.9	0.5
0	2023-06-18	19.1	26578.8	16.1
0	2023-06-19	17.9	54970.6	0.5
0	2023-06-20	18.6	37058.2	3.3
0	2023-06-21	18.7	50400	1.7
0	2023-06-22	19.7	52852.1	0
0	2023-06-23	20.1	53191.8	0
0	2023-06-24	20.6	46733.6	0.2
0	2023-06-25	21.8	54946.7	0
0	2023-06-26	17.8	44382	0
0	2023-06-27	18	19363.9	0
0	2023-06-28	19.5	21221.2	0.4
0	2023-06-29	17.9	33379.1	13
0	2023-06-30	15.8	15777.2	0.6
		17.6333	45628.1	1.31333
0	2023-07-01	18.3	41756.3	0.5
0	2023-07-02	16	54320	0
0	2023-07-03	15.3	38972.7	0.6
0	2023-07-04	14.7	22091.9	13.8
0	2023-07-05	15	54235.5	2
0	2023-07-06	15.7	49442.3	0.1
0	2023-07-07	20.4	54221.2	0
0	2023-07-08	21.1	35226.8	11.4
0	2023-07-09	18	30561.3	4.6
0	2023-07-10	18.2	43425.1	0.1
0	2023-07-11	18.6	24434.8	2.2
0	2023-07-12	16.7	53309.9	1.4
0	2023-07-13	17	43987.8	0.9
0	2023-07-14	16.6	128.38	6.9
0	2023-07-15	16.4	39821.3	3
0	2023-07-16	16.4	47183.9	0
0	2023-07-17	16.4	50204	1.5
0	2023-07-18	16.8	46110.3	0.7
0	2023-07-19	17.7	40155.8	0.6
0	2023-07-20	16.9	50820	0.1
0	2023-07-21	15.9	40215.2	0.4
0	2023-07-22	15	13534.2	8
0	2023-07-23	18.1	50634.9	1.9
0	2023-07-24	15.4	17161.7	3.2
0	2023-07-25	15.3	50550.1	0.8
0	2023-07-26	15.5	31426.6	10.4
0	2023-07-27	18.4	4099.57	6.4
0	2023-07-28	18.1	18907.6	1.1
0	2023-07-29	17.9	41757.4	1.3
0	2023-07-30	16.5	27554.2	3.7
0	2023-07-31	17.5	13759.3	3.2
		16.9613	36451.9	2.92903
0	2023-08-01	17	44431.7	1.7
0	2023-08-02	16.8	27769.2	10.8
0	2023-08-03	16.4	48223.1	0.4
0	2023-08-04	15.9	29757.8	0.6
0	2023-08-05	14.5	5620.82	16.7
0	2023-08-06	14.2	49949.4	0.6
0	2023-08-07	15.1	42189.4	0.1
0	2023-08-08	14.6	2146.61	2.1
0	2023-08-09	17.3	49691.6	0
0	2023-08-10	19.1	49502.8	0
0	2023-08-11	19.4	28523	0.4
0	2023-08-12	17.2	39323.1	0.2
0	2023-08-13	17.4	43217.4	1
0	2023-08-14	17.5	22115	3.2
0	2023-08-15	17.3	46989.1	0
0	2023-08-16	18	47930.9	0.3
0	2023-08-17	18.2	48120.5	0.9
0	2023-08-18	19.9	22461.8	4.2
0	2023-08-19	19.3	46833.8	0.4
0	2023-08-20	18.4	41968.4	0.8
0	2023-08-21	17.9	38905.9	0
0	2023-08-22	18.7	37054.4	0.2
0	2023-08-23	18.9	44522.7	0
0	2023-08-24	19.3	22266.9	2.4
0	2023-08-25	16.2	40906.2	0.3
0	2023-08-26	14.8	31810.9	3.7
0	2023-08-27	14.8	42337.7	0.4
0	2023-08-28	15.1	43154.3	0.5
0	2023-08-29	15	28582.1	0
0	2023-08-30	15.2	43787.9	0.7
0	2023-08-31	13.7	3947.53	2.4
		16.8742	35936.8	1.77419
0	2023-09-01	17.4	21599	3.3
0	2023-09-02	18.1	29608.5	0.5
0	2023-09-03	18.6	37755.4	0
0	2023-09-04	20.2	43345.6	0
0	2023-09-05	20.7	43247.8	0
0	2023-09-06	22.2	43203.8	0
0	2023-09-07	23	43200	0
0	2023-09-08	23.4	36724.1	0
0	2023-09-09	24.2	43034.1	0
0	2023-09-10	23.2	40728.8	0
0	2023-09-11	20.3	31131	0
0	2023-09-12	18.4	33461.4	4.6
0	2023-09-13	15.9	42249.4	0.2
0	2023-09-14	16.6	42022.5	0
0	2023-09-15	17.4	41795.4	0
0	2023-09-16	18.8	30736.6	0.1
0	2023-09-17	18.3	21984.4	2
0	2023-09-18	16.7	37351.9	4.6
0	2023-09-19	16.3	2336.13	0.3
0	2023-09-20	17.4	10800	20.8
0	2023-09-21	13.7	37908.4	4.5
0	2023-09-22	12.2	36761.2	0.6
0	2023-09-23	12.4	29292.4	0
0	2023-09-24	16.7	22658.3	0
0	2023-09-25	17.5	38211.8	0
0	2023-09-26	16.9	26878.2	5.8
0	2023-09-27	17.3	18753.1	0
0	2023-09-28	16.4	17722.1	2.8
0	2023-09-29	16.6	36111.8	2.5
0	2023-09-30	14.6	29576.7	0.1
		18.0467	32339.7	1.75667
0	2023-10-01	17.9	23889	0
0	2023-10-02	17.6	8139.95	5.3
0	2023-10-03	14.4	36000	0.4
0	2023-10-04	13.5	27190.7	0
0	2023-10-05	14.4	21837.2	0
0	2023-10-06	16.1	35728.9	0
0	2023-10-07	17.3	35976.9	0
0	2023-10-08	17	35455.8	0
0	2023-10-09	16.9	35318.8	0
0	2023-10-10	16.2	33828.2	0
0	2023-10-11	16.7	12550.5	1.5
0	2023-10-12	15.4	0	15
0	2023-10-13	16.5	20370.2	11.4
0	2023-10-14	9.3	34641.9	0.2
0	2023-10-15	6.3	34505.3	0
0	2023-10-16	7.5	14895.6	0.2
0	2023-10-17	11.1	33909.5	0
0	2023-10-18	12.7	0	10.1
0	2023-10-19	15.3	17934	8.1
0	2023-10-20	13.8	13813.9	8.7
0	2023-10-21	12.4	22294.3	7.1
0	2023-10-22	10	32526.1	0
0	2023-10-23	11	11989.8	0.7
0	2023-10-24	10.4	26932.3	5.5
0	2023-10-25	10.4	14618.7	1.6
0	2023-10-26	11.4	26170.3	6.1
0	2023-10-27	10.3	25109.9	3.1
0	2023-10-28	11.6	27027.6	11.6
0	2023-10-29	10.4	14113.5	5.7
0	2023-10-30	10.8	25521.8	2.2
0	2023-10-31	10.4	27700	9.8
		13.0645	23548.1	3.6871
0	2023-11-01	11.7	18566.9	11.2
location_id
1	2023-04-01	9.5	16188.8	1.6
1	2023-04-02	7.5	22957.9	0
1	2023-04-03	5.5	42940.5	0
1	2023-04-04	6.1	43065	0
1	2023-04-05	7	16191.2	0.9
1	2023-04-06	9.3	27443.7	9.1
1	2023-04-07	8.1	43200	0.7
1	2023-04-08	8.3	40534.1	0
1	2023-04-09	9.7	36889.5	0
1	2023-04-10	10.6	20948.1	9.5
1	2023-04-11	8.6	22799.7	9.8
1	2023-04-12	7.5	33360.2	3.8
1	2023-04-13	7.9	43985.6	2.2
1	2023-04-14	7.3	827.03	12.1
1	2023-04-15	9.3	33049.7	1.8
1	2023-04-16	10.5	9685.01	0
1	2023-04-17	10.6	33325.1	0.4
1	2023-04-18	8.4	21929.6	0.4
1	2023-04-19	10	46080.2	0
1	2023-04-20	8.7	37874.6	2.9
1	2023-04-21	6.9	24568.5	6.5
1	2023-04-22	8.3	33120.9	0.4
1	2023-04-23	10.1	13826.9	4.7
1	2023-04-24	8	25720.4	11.8
1	2023-04-25	6.3	40201.5	0
1	2023-04-26	7.9	23840.6	0
1	2023-04-27	9.5	7129.63	23.6
1	2023-04-28	13.3	26823.5	1.5
1	2023-04-29	11.6	48806.7	0.1
1	2023-04-30	11.6	32568.7	0.3
		8.79667	28996.1	3.47
1	2023-05-01	11.8	28316.5	1.1
1	2023-05-02	10.2	9669.56	0.2
1	2023-05-03	9.5	48661.3	0
1	2023-05-04	13.2	35562.5	0.1
1	2023-05-05	13.3	42707.4	3
1	2023-05-06	12.6	3600	3.8
1	2023-05-07	14.6	21115.9	0.9
1	2023-05-08	12.6	9998.42	5.6
1	2023-05-09	13.7	23685.7	9.9
1	2023-05-10	12.5	43709.8	7.3
1	2023-05-11	11.9	42528.9	4.5
1	2023-05-12	10.9	0	3
1	2023-05-13	11.7	35141.6	0
1	2023-05-14	12.7	34262.5	0
1	2023-05-15	11.6	33401.9	0.8
1	2023-05-16	11	50607.6	0.1
1	2023-05-17	12.1	47087.3	0.1
1	2023-05-18	12.9	50400	0
1	2023-05-19	12	29480.6	0.6
1	2023-05-20	12.7	51221.4	0
1	2023-05-21	12.8	29227.5	0
1	2023-05-22	13.8	32603.5	0.1
1	2023-05-23	12.7	43771.1	0
1	2023-05-24	14.3	51189.6	0
1	2023-05-25	13.2	29247.8	0
1	2023-05-26	12.2	51892.7	0
1	2023-05-27	13	52181.1	0
1	2023-05-28	13.9	51965.3	0
1	2023-05-29	12.1	53041.6	0
1	2023-05-30	12.7	38407.3	0
1	2023-05-31	13.8	30920.1	0
		12.5161	35664.7	1.32581
1	2023-06-01	13.2	39111.5	0
1	2023-06-02	12.9	44529.1	0
1	2023-06-03	14.5	51792.5	0
1	2023-06-04	14.5	54141.3	0
1	2023-06-05	13	53727.8	0
1	2023-06-06	13.1	34087	0.1
1	2023-06-07	13.9	54423.8	0
1	2023-06-08	14.5	54542.7	0
1	2023-06-09	17.5	54605.8	0
1	2023-06-10	21.5	54332.9	0.4
1	2023-06-11	22.2	51481.6	0.2
1	2023-06-12	21.6	45747	2.4
1	2023-06-13	19.9	54810.9	0
1	2023-06-14	19	54850	0
1	2023-06-15	19.3	54691.8	0
1	2023-06-16	19.5	54913.3	0
1	2023-06-17	19.2	46199.9	0.5
1	2023-06-18	19.5	26578.8	16.1
1	2023-06-19	18.2	54970.6	0.5
1	2023-06-20	18.9	37058.2	3.3
1	2023-06-21	19	50400	1.7
1	2023-06-22	20	52852.1	0
1	2023-06-23	20.4	53191.8	0
1	2023-06-24	20.9	46733.6	0.2
1	2023-06-25	22.1	54946.7	0
1	2023-06-26	18.2	44382	0
1	2023-06-27	18.3	19363.9	0
1	2023-06-28	19.8	21221.2	0.4
1	2023-06-29	18.2	33379.1	13
1	2023-06-30	16.2	15777.2	0.6
		17.9667	45628.1	1.31333
1	2023-07-01	18.6	41756.3	0.5
1	2023-07-02	16.3	54320	0
1	2023-07-03	15.7	38972.7	0.6
1	2023-07-04	15	22091.9	13.8
1	2023-07-05	15.3	54235.5	2
1	2023-07-06	16.1	49442.3	0.1
1	2023-07-07	20.7	54221.2	0
1	2023-07-08	21.5	35226.8	11.4
1	2023-07-09	18.3	30561.3	4.6
1	2023-07-10	18.5	43425.1	0.1
1	2023-07-11	18.9	24434.8	2.2
1	2023-07-12	17.1	53309.9	1.4
1	2023-07-13	17.3	43987.8	0.9
1	2023-07-14	16.9	128.38	6.9
1	2023-07-15	16.7	39821.3	3
1	2023-07-16	16.8	47183.9	0
1	2023-07-17	16.7	50204	1.5
1	2023-07-18	17.1	46110.3	0.7
1	2023-07-19	18	40155.8	0.6
1	2023-07-20	17.2	50820	0.1
1	2023-07-21	16.2	40215.2	0.4
1	2023-07-22	15.3	13534.2	8
1	2023-07-23	18.4	50634.9	1.9
1	2023-07-24	15.8	17161.7	3.2
1	2023-07-25	15.6	50550.1	0.8
1	2023-07-26	15.8	31426.6	10.4
1	2023-07-27	18.8	4099.57	6.4
1	2023-07-28	18.4	18907.6	1.1
1	2023-07-29	18.3	41757.4	1.3
1	2023-07-30	16.8	27554.2	3.7
1	2023-07-31	17.8	13759.3	3.2
		17.2871	36451.9	2.92903
1	2023-08-01	17.4	44431.7	1.7
1	2023-08-02	17.1	27769.2	10.8
1	2023-08-03	16.8	48223.1	0.4
1	2023-08-04	16.2	29757.8	0.6
1	2023-08-05	14.8	5620.82	16.7
1	2023-08-06	14.6	49949.4	0.6
1	2023-08-07	15.4	42189.4	0.1
1	2023-08-08	14.9	2146.61	2.1
1	2023-08-09	17.6	49691.6	0
1	2023-08-10	19.4	49502.8	0
1	2023-08-11	19.7	28523	0.4
1	2023-08-12	17.5	39323.1	0.2
1	2023-08-13	17.7	43217.4	1
1	2023-08-14	17.9	22115	3.2
1	2023-08-15	17.7	46989.1	0
1	2023-08-16	18.3	47930.9	0.3
1	2023-08-17	18.5	48120.5	0.9
1	2023-08-18	20.2	22461.8	4.2
1	2023-08-19	19.6	46833.8	0.4
1	2023-08-20	18.7	41968.4	0.8
1	2023-08-21	18.2	38905.9	0
1	2023-08-22	19	37054.4	0.2
1	2023-08-23	19.2	44522.7	0
1	2023-08-24	19.7	22266.9	2.4
1	2023-08-25	16.5	40906.2	0.3
1	2023-08-26	15.1	31810.9	3.7
1	2023-08-27	15.1	42337.7	0.4
1	2023-08-28	15.4	43154.3	0.5
1	2023-08-29	15.3	28582.1	0
1	2023-08-30	15.5	43787.9	0.7
1	2023-08-31	14.1	3947.53	2.4
		17.1968	35936.8	1.77419
1	2023-09-01	17.7	21599	3.3
1	2023-09-02	18.4	29608.5	0.5
1	2023-09-03	19	37755.4	0
1	2023-09-04	20.5	43345.6	0
1	2023-09-05	21.1	43247.8	0
1	2023-09-06	22.5	43203.8	0
1	2023-09-07	23.3	43200	0
1	2023-09-08	23.7	36724.1	0
1	2023-09-09	24.6	43034.1	0
1	2023-09-10	23.5	40728.8	0
1	2023-09-11	20.6	31131	0
1	2023-09-12	18.7	33461.4	4.6
1	2023-09-13	16.2	42249.4	0.2
1	2023-09-14	16.9	42022.5	0
1	2023-09-15	17.7	41795.4	0
1	2023-09-16	19.2	30736.6	0.1
1	2023-09-17	18.6	21984.4	2
1	2023-09-18	17	37351.9	4.6
1	2023-09-19	16.7	2336.13	0.3
1	2023-09-20	17.7	10800	20.8
1	2023-09-21	14	37908.4	4.5
1	2023-09-22	12.5	36761.2	0.6
1	2023-09-23	12.7	29292.4	0
1	2023-09-24	17	22658.3	0
1	2023-09-25	17.8	38211.8	0
1	2023-09-26	17.3	26878.2	5.8
1	2023-09-27	17.6	18753.1	0
1	2023-09-28	16.7	17722.1	2.8
1	2023-09-29	16.9	36111.8	2.5
1	2023-09-30	14.9	29576.7	0.1
		18.3667	32339.7	1.75667
1	2023-10-01	18.2	23889	0
1	2023-10-02	17.9	8139.95	5.3
1	2023-10-03	14.7	36000	0.4
1	2023-10-04	13.9	27190.7	0
1	2023-10-05	14.7	21837.2	0
1	2023-10-06	16.4	35728.9	0
1	2023-10-07	17.6	35976.9	0
1	2023-10-08	17.3	35455.8	0
1	2023-10-09	17.3	35318.8	0
1	2023-10-10	16.6	33828.2	0
1	2023-10-11	17	12550.5	1.5
1	2023-10-12	15.8	0	15
1	2023-10-13	16.9	20370.2	11.4
1	2023-10-14	9.6	34641.9	0.2
1	2023-10-15	6.6	34505.3	0
1	2023-10-16	7.9	14895.6	0.2
1	2023-10-17	11.4	33909.5	0
1	2023-10-18	13.1	0	10.1
1	2023-10-19	15.6	17934	8.1
1	2023-10-20	14.1	13813.9	8.7
1	2023-10-21	12.7	22294.3	7.1
1	2023-10-22	10.3	32526.1	0
1	2023-10-23	11.3	11989.8	0.7
1	2023-10-24	10.7	26932.3	5.5
1	2023-10-25	10.7	14618.7	1.6
1	2023-10-26	11.7	26170.3	6.1
1	2023-10-27	10.6	25109.9	3.1
1	2023-10-28	11.9	27027.6	11.6
1	2023-10-29	10.7	14113.5	5.7
1	2023-10-30	11.1	25521.8	2.2
1	2023-10-31	10.8	27700	9.8
		13.3903	23548.1	3.6871
1	2023-11-01	12	18566.9	11.2
2	2023-04-01	9.4	16188.8	1.6
2	2023-04-02	7.5	22957.9	0
2	2023-04-03	5.4	42940.5	0
2	2023-04-04	6.1	43065	0
2	2023-04-05	6.9	16191.2	0.9
2	2023-04-06	9.3	27443.7	9.1
2	2023-04-07	8	43200	0.7
2	2023-04-08	8.2	40534.1	0
2	2023-04-09	9.7	36889.5	0
2	2023-04-10	10.6	20948.1	9.5
2	2023-04-11	8.6	22799.7	9.8
2	2023-04-12	7.4	33360.2	3.8
2	2023-04-13	7.8	43985.6	2.2
2	2023-04-14	7.2	827.03	12.1
2	2023-04-15	9.3	33049.7	1.8
2	2023-04-16	10.5	9685.01	0
2	2023-04-17	10.6	33325.1	0.4
2	2023-04-18	8.4	21929.6	0.4
2	2023-04-19	10	46080.2	0
2	2023-04-20	8.7	37874.6	2.9
2	2023-04-21	6.9	24568.5	6.5
2	2023-04-22	8.3	33120.9	0.4
2	2023-04-23	10.1	13826.9	4.7
2	2023-04-24	8	25720.4	11.8
2	2023-04-25	6.3	40201.5	0
2	2023-04-26	7.9	23840.6	0
2	2023-04-27	9.5	7129.63	23.6
2	2023-04-28	13.2	26823.5	1.5
2	2023-04-29	11.6	48806.7	0.1
2	2023-04-30	11.6	32568.7	0.3
		8.76667	28996.1	3.47
2	2023-05-01	11.8	28316.5	1.1
2	2023-05-02	10.2	9669.56	0.2
2	2023-05-03	9.5	48661.3	0
2	2023-05-04	13.2	35562.5	0.1
2	2023-05-05	13.3	42707.4	3
2	2023-05-06	12.6	3600	3.8
2	2023-05-07	14.6	21115.9	0.9
2	2023-05-08	12.6	9998.42	5.6
2	2023-05-09	13.7	23685.7	9.9
2	2023-05-10	12.5	43709.8	7.3
2	2023-05-11	11.9	42528.9	4.5
2	2023-05-12	10.9	0	3
2	2023-05-13	11.7	35141.6	0
2	2023-05-14	12.7	34262.5	0
2	2023-05-15	11.6	33401.9	0.8
2	2023-05-16	11	50607.6	0.1
2	2023-05-17	12.1	47087.3	0.1
2	2023-05-18	12.9	50400	0
2	2023-05-19	12	29480.6	0.6
2	2023-05-20	12.7	51221.4	0
2	2023-05-21	12.8	29227.5	0
2	2023-05-22	13.7	32603.5	0.1
2	2023-05-23	12.7	43771.1	0
2	2023-05-24	14.3	51189.6	0
2	2023-05-25	13.2	29247.8	0
2	2023-05-26	12.2	51892.7	0
2	2023-05-27	12.9	52181.1	0
2	2023-05-28	13.9	51965.3	0
2	2023-05-29	12.1	53041.6	0
2	2023-05-30	12.7	38407.3	0
2	2023-05-31	13.8	30920.1	0
		12.5097	35664.7	1.32581
2	2023-06-01	13.2	39111.5	0
2	2023-06-02	12.8	44529.1	0
2	2023-06-03	14.5	51792.5	0
2	2023-06-04	14.4	54141.3	0
2	2023-06-05	13	53727.8	0
2	2023-06-06	13.1	34087	0.1
2	2023-06-07	13.9	54423.8	0
2	2023-06-08	14.5	54542.7	0
2	2023-06-09	17.5	54605.8	0
2	2023-06-10	21.5	54332.9	0.4
2	2023-06-11	22.1	51481.6	0.2
2	2023-06-12	21.5	45747	2.4
2	2023-06-13	19.8	54810.9	0
2	2023-06-14	19	54850	0
2	2023-06-15	19.3	54691.8	0
2	2023-06-16	19.5	54913.3	0
2	2023-06-17	19.2	46199.9	0.5
2	2023-06-18	19.4	26578.8	16.1
2	2023-06-19	18.2	54970.6	0.5
2	2023-06-20	18.9	37058.2	3.3
2	2023-06-21	19	50400	1.7
2	2023-06-22	20	52852.1	0
2	2023-06-23	20.4	53191.8	0
2	2023-06-24	20.9	46733.6	0.2
2	2023-06-25	22.1	54946.7	0
2	2023-06-26	18.1	44382	0
2	2023-06-27	18.3	19363.9	0
2	2023-06-28	19.8	21221.2	0.4
2	2023-06-29	18.2	33379.1	13
2	2023-06-30	16.2	15777.2	0.6
		17.9433	45628.1	1.31333
2	2023-07-01	18.6	41756.3	0.5
2	2023-07-02	16.3	54320	0
2	2023-07-03	15.6	38972.7	0.6
2	2023-07-04	15	22091.9	13.8
2	2023-07-05	15.3	54235.5	2
2	2023-07-06	16	49442.3	0.1
2	2023-07-07	20.7	54221.2	0
2	2023-07-08	21.5	35226.8	11.4
2	2023-07-09	18.3	30561.3	4.6
2	2023-07-10	18.5	43425.1	0.1
2	2023-07-11	18.9	24434.8	2.2
2	2023-07-12	17	53309.9	1.4
2	2023-07-13	17.3	43987.8	0.9
2	2023-07-14	16.9	128.38	6.9
2	2023-07-15	16.7	39821.3	3
2	2023-07-16	16.8	47183.9	0
2	2023-07-17	16.7	50204	1.5
2	2023-07-18	17.1	46110.3	0.7
2	2023-07-19	18	40155.8	0.6
2	2023-07-20	17.2	50820	0.1
2	2023-07-21	16.2	40215.2	0.4
2	2023-07-22	15.3	13534.2	8
2	2023-07-23	18.4	50634.9	1.9
2	2023-07-24	15.7	17161.7	3.2
2	2023-07-25	15.6	50550.1	0.8
2	2023-07-26	15.8	31426.6	10.4
2	2023-07-27	18.7	4099.57	6.4
2	2023-07-28	18.4	18907.6	1.1
2	2023-07-29	18.2	41757.4	1.3
2	2023-07-30	16.8	27554.2	3.7
2	2023-07-31	17.8	13759.3	3.2
		17.2677	36451.9	2.92903
2	2023-08-01	17.3	44431.7	1.7
2	2023-08-02	17.1	27769.2	10.8
2	2023-08-03	16.7	48223.1	0.4
2	2023-08-04	16.2	29757.8	0.6
2	2023-08-05	14.8	5620.82	16.7
2	2023-08-06	14.5	49949.4	0.6
2	2023-08-07	15.4	42189.4	0.1
2	2023-08-08	14.9	2146.61	2.1
2	2023-08-09	17.6	49691.6	0
2	2023-08-10	19.4	49502.8	0
2	2023-08-11	19.7	28523	0.4
2	2023-08-12	17.5	39323.1	0.2
2	2023-08-13	17.7	43217.4	1
2	2023-08-14	17.8	22115	3.2
2	2023-08-15	17.6	46989.1	0
2	2023-08-16	18.3	47930.9	0.3
2	2023-08-17	18.5	48120.5	0.9
2	2023-08-18	20.2	22461.8	4.2
2	2023-08-19	19.6	46833.8	0.4
2	2023-08-20	18.7	41968.4	0.8
2	2023-08-21	18.2	38905.9	0
2	2023-08-22	19	37054.4	0.2
2	2023-08-23	19.2	44522.7	0
2	2023-08-24	19.7	22266.9	2.4
2	2023-08-25	16.5	40906.2	0.3
2	2023-08-26	15.1	31810.9	3.7
2	2023-08-27	15.1	42337.7	0.4
2	2023-08-28	15.4	43154.3	0.5
2	2023-08-29	15.3	28582.1	0
2	2023-08-30	15.5	43787.9	0.7
2	2023-08-31	14.1	3947.53	2.4
		17.1806	35936.8	1.77419
2	2023-09-01	17.7	21599	3.3
2	2023-09-02	18.4	29608.5	0.5
2	2023-09-03	18.9	37755.4	0
2	2023-09-04	20.5	43345.6	0
2	2023-09-05	21	43247.8	0
2	2023-09-06	22.5	43203.8	0
2	2023-09-07	23.3	43200	0
2	2023-09-08	23.7	36724.1	0
2	2023-09-09	24.6	43034.1	0
2	2023-09-10	23.5	40728.8	0
2	2023-09-11	20.6	31131	0
2	2023-09-12	18.7	33461.4	4.6
2	2023-09-13	16.2	42249.4	0.2
2	2023-09-14	16.9	42022.5	0
2	2023-09-15	17.7	41795.4	0
2	2023-09-16	19.1	30736.6	0.1
2	2023-09-17	18.6	21984.4	2
2	2023-09-18	17	37351.9	4.6
2	2023-09-19	16.7	2336.13	0.3
2	2023-09-20	17.7	10800	20.8
2	2023-09-21	14	37908.4	4.5
2	2023-09-22	12.5	36761.2	0.6
2	2023-09-23	12.7	29292.4	0
2	2023-09-24	17	22658.3	0
2	2023-09-25	17.8	38211.8	0
2	2023-09-26	17.2	26878.2	5.8
2	2023-09-27	17.6	18753.1	0
2	2023-09-28	16.7	17722.1	2.8
2	2023-09-29	16.9	36111.8	2.5
2	2023-09-30	14.9	29576.7	0.1
		18.3533	32339.7	1.75667
2	2023-10-01	18.2	23889	0
2	2023-10-02	17.9	8139.95	5.3
2	2023-10-03	14.7	36000	0.4
2	2023-10-04	13.8	27190.7	0
2	2023-10-05	14.7	21837.2	0
2	2023-10-06	16.4	35728.9	0
2	2023-10-07	17.6	35976.9	0
2	2023-10-08	17.3	35455.8	0
2	2023-10-09	17.3	35318.8	0
2	2023-10-10	16.5	33828.2	0
2	2023-10-11	17	12550.5	1.5
2	2023-10-12	15.7	0	15
2	2023-10-13	16.8	20370.2	11.4
2	2023-10-14	9.6	34641.9	0.2
2	2023-10-15	6.6	34505.3	0
2	2023-10-16	7.9	14895.6	0.2
2	2023-10-17	11.4	33909.5	0
2	2023-10-18	13	0	10.1
2	2023-10-19	15.6	17934	8.1
2	2023-10-20	14.1	13813.9	8.7
2	2023-10-21	12.7	22294.3	7.1
2	2023-10-22	10.3	32526.1	0
2	2023-10-23	11.3	11989.8	0.7
2	2023-10-24	10.7	26932.3	5.5
2	2023-10-25	10.7	14618.7	1.6
2	2023-10-26	11.7	26170.3	6.1
2	2023-10-27	10.6	25109.9	3.1
2	2023-10-28	11.9	27027.6	11.6
2	2023-10-29	10.7	14113.5	5.7
2	2023-10-30	11.1	25521.8	2.2
2	2023-10-31	10.7	27700	9.8
		13.371	23548.1	3.6871
2	2023-11-01	12	18566.9	11.2
